# Supplementary material for: Interaction between bacteria and cholesterol crystals: Implications for endocarditis and atherosclerosis
Source: PLoS One. 2022 Feb 18;17(2):e0263847. doi: 10.1371/journal.pone.0263847 (PMC8856546; doi:10.1371/journal.pone.0263847)
Supplement: S3 File — (XLSX) [file pone.0263847.s003.xlsx]

## Sheet: PA_GROWTH
Group	Hour	Y1	Y2	Y3	Y4	Y5	Y6
CC	0	6	6	6	4.2	4.2	4.2
CC	3	2	3	5	2.9	3.7	16
CC	4	56	100	18	30	24	10
CC	5	75	100	104	50	170	60
CC	6	200	150	100	300	50	30
CNTL	0	6	6	6	4.2	4.2	4.2
CNTL	3	10	4	5	15	1.2	2.1
CNTL	4	30	30	32	40	7	9
CNTL	5	55	60	53	70	240	120
CNTL	6	400	240	150	90	80	80

## Sheet: SA_GROWTH
Group	Hour	Y1	Y2	Y3	Y4	Y5	Y6
CC	0	2	2	2	81	81	81
CC	3	22	18	55	300	420	300
CC	4	122	260	86	450	500	450
CC	5	500	300	240	590	600	550
CC	6	520	830	450	740	950	1170
CNTL	0	2	2	2	81	81	81
CNTL	3	36	27	42	180	36	42
CNTL	4	68	80	85	380	68	85
CNTL	5	300	280	270	440	300	270
CNTL	6	380	550	320	660	380	320

## Sheet: PA_ADHESION
Group	Replicate	Outcome	HOUR
CC	1	22.5	1
CC	2	23.9	1
CC	3	5.57	1
CC	4	37.3	1
CC	5	24.3	1
CC	6	25.9	1
Beads	1	2.76	1
Beads	2	2.38	1
Beads	3	2.53	1
Beads	4	4.69	1
Beads	5	3.55	1
Beads	6	0.909	1
Glue	1	0.0972	1
Glue	2	0.208	1
Glue	3	0.0809	1
Glue	4	0.345	1
Glue	5	0.355	1
Glue	6	0.198	1
Glass	1	2.86	1
Glass	2	2.32	1
Glass	3	1.17	1
Glass	4	2.21	1
Glass	5	2.13	1
Glass	6	1.4	1
CC	1	49.6	2
CC	2	21.9	2
CC	3	22.5	2
CC	4	66.7	2
CC	5	49	2
CC	6	41.2	2
Beads	1	16.6	2
Beads	2	11.7	2
Beads	3	3.87	2
Beads	4	8.75	2
Beads	5	9.74	2
Beads	6	6.97	2
Glue	1	0.102	2
Glue	2	0.988	2
Glue	3	1.48	2
Glue	4	0.309	2
Glue	5	0.945	2
Glue	6	0.478	2
Glass	1	4.4	2
Glass	2	12.5	2
Glass	3	1.43	2
Glass	4	2.08	2
Glass	5	1.65	2
Glass	6	2.78	2
CC	1	57.7	3
CC	2	22.3	3
CC	3	8.79	3
CC	4	49.5	3
CC	5	70	3
CC	6	38.2	3
Beads	1	0.489	3
Beads	2	2.15	3
Beads	3	4.49	3
Beads	4	10.3	3
Beads	5	12.2	3
Beads	6	9.72	3
Glue	1	0.207	3
Glue	2	0.279	3
Glue	3	0.408	3
Glue	4	1.57	3
Glue	5	0.52	3
Glue	6	1.18	3
Glass	1	5.62	3
Glass	2	2.35	3
Glass	3	0.865	3
Glass	4	5.05	3
Glass	5	2.77	3
Glass	6	2.1	3
CC	1	595	4
CC	2	222	4
CC	3	782	4
CC	4	162	4
CC	5	89.7	4
CC	6	72.3	4
Beads	1	116	4
Beads	2	116	4
Beads	3	168	4
Beads	4	20.1	4
Beads	5	16.6	4
Beads	6	2.07	4
Glue	1	6.44	4
Glue	2	5.5	4
Glue	3	15.3	4
Glue	4	1.05	4
Glue	5	0.735	4
Glue	6	1.1	4
Glass	1	89.4	4
Glass	2	90.9	4
Glass	3	259	4
Glass	4	3.63	4
Glass	5	4.81	4
Glass	6	2	4

## Sheet: SA_ADHESION
Group	Replicate	Outcome	HOUR
CC	1	218	1
CC	2	80	1
CC	3	25	1
CC	4	368	1
CC	5	552	1
CC	6	359	1
Beads	1	48.1	1
Beads	2	6.87	1
Beads	3	0.0813	1
Beads	4	66.4	1
Beads	5	83.8	1
Beads	6	52.5	1
Glue	1	2.45	1
Glue	2	0.0995	1
Glue	3	1.19	1
Glue	4	13	1
Glue	5	11.6	1
Glue	6	3.9	1
Glass	1	4.89	1
Glass	2	8.56	1
Glass	3	6.61	1
Glass	4	27.1	1
Glass	5	37.7	1
Glass	6	45.3	1
CC	1	152	2
CC	2	600	2
CC	3	436	2
CC	4	189	2
CC	5	210	2
CC	6	878	2
Beads	1	58.7	2
Beads	2	64.2	2
Beads	3	22.8	2
Beads	4	32.9	2
Beads	5	121	2
Beads	6	142	2
Glue	1	5.95	2
Glue	2	4.9	2
Glue	3	0.605	2
Glue	4	6.86	2
Glue	5	8.66	2
Glue	6	28.5	2
Glass	1	19	2
Glass	2	94.4	2
Glass	3	68.7	2
Glass	4	36.1	2
Glass	5	18.8	2
Glass	6	128	2
CC	1	390	3
CC	2	242	3
CC	3	173	3
CC	4	177	3
CC	5	166	3
CC	6	362	3
Beads	1	50.5	3
Beads	2	60.9	3
Beads	3	74.6	3
Beads	4	20.8	3
Beads	5	38.2	3
Beads	6	25.8	3
Glue	1	3.06	3
Glue	2	3.87	3
Glue	3	2.53	3
Glue	4	3.37	3
Glue	5	3.01	3
Glue	6	1.4	3
Glass	1	272	3
Glass	2	95.8	3
Glass	3	13.1	3
Glass	4	20	3
Glass	5	28	3
Glass	6	41.6	3
CC	1	657.143	4
CC	2	523.81	4
CC	3	395.604	4
CC	4	515.464	4
CC	5	161.765	4
CC	6	1057.47	4
Beads	1	172.589	4
Beads	2	91.7874	4
Beads	3	57.8035	4
Beads	4	19.1257	4
Beads	5	5.67164	4
Beads	6	15.4867	4
Glue	1	11.3556	4
Glue	2	4.52489	4
Glue	3	7.55668	4
Glue	4	2.23414	4
Glue	5	0.503187	4
Glue	6	0.527983	4
Glass	1	237.975	4
Glass	2	149.864	4
Glass	3	216.867	4
Glass	4	34.9854	4
Glass	5	15.2381	4
Glass	6	91.6667	4

## Sheet: RABBIT_ARTERY
feed	period	y
NF	1	100
NF	2	1100
NF	1	400
NF	2	3300
NF	1	500
NF	2	600
NF	1	300
NF	2	3900
NF	1	1200
NF	2	1900
CF	1	1200
CF	2	17300
CF	1	1500
CF	2	5600
CF	1	3000
CF	2	18700
CF	1	2900
CF	2	6100
CF	1	1900
CF	2	13000

## Sheet: HUMAN_ARTERY
group	expt	response
Athero	1	4.9
Control	1	4.7
Athero	2	8
Control	2	0.6
Athero	3	24
Control	3	6.4
Athero	5	42
Control	5	2
Athero	6	14.2
Control	6	7.8
Athero	7	25.6
Control	7	19.1
Athero	8	10
Control	8	0.8
